# Supplementary material for: Risk Factors and Scoring Systems to Predict the Mortality Risk of Afebrile Adult Patients with Monomicrobial Gram-Negative Bacteremia: A 10-Year Observational Study in the Emergency Department
Source: Diagnostics (Basel). 2024 Apr 23;14(9):869. doi: 10.3390/diagnostics14090869 (PMC11083546; doi:10.3390/diagnostics14090869)
Supplement: Supplementary file 1 [file diagnostics-14-00869-s001.zip]

Archive with 1 entries (1 files):
- diagnostics-2947897-supplementary.pdf
